# Supplementary material for: Effects of chitin and chitosan on root growth, biochemical defense response and exudate proteome of Cannabis sativa
Source: Plant Environ Interact. 2023 Apr 2;4(3):115–33. doi: 10.1002/pei3.10106 (PMC10290428; doi:10.1002/pei3.10106)
Supplement: Supplementary file 9 — Table S3 [file PEI3-4-115-s006.xlsx]

## Sheet: Root Length
cm	control	control	control	control	control	control	Average	SD	%CV	SEM		0.1% chitin	0.1% chitin	0.1% chitin	0.1% chitin	0.1% chitin	0.1% chitin	Average	SD	%CV	SEM		0.2% chitin	0.2% chitin	0.2% chitin	0.2% chitin	0.2% chitin	0.2% chitin	Average	SD	%CV	SEM		0.5% chitin	0.5% chitin	0.5% chitin	0.5% chitin	0.5% chitin	0.5% chitin	Average	SD	%CV	SEM		0.1% chitosan	0.1% chitosan	0.1% chitosan	0.1% chitosan	0.1% chitosan
Day 0	31.7607	40.6027	19.7308	70.0355	35.3015	23.5327	36.8273	17.967	48.7873	7.33502		35.1888	6.2563	14.0371	40.1654	46.8967	27.9741	28.4197	15.6426	55.0414	6.38607		49.9322	37.159	5.4297	16.6713	10.3487	9.6874	21.538	17.8832	83.0308	7.30079		17.7016	29.1446	23.5843	19.0318	17.3136	11.2576	19.6723	6.09414	30.9784	2.48792		18.2378	7.8812	36.2631	27.3795	47.465
Day 1	39.2917	43.6599	22.7872		40.8851	30.0929	35.3434	8.6702	24.5313	3.87743		38.3615	8.4126	17.4725	41.9942	50.2877	35.8658	32.0657	15.8564	49.4497	6.47334		63.2042	46.8792	12.9081	18.5759	12.4765	10.2582	27.3837	22.2073	81.0967	9.06607		23.4479	43.7739	48.7138	20.5229	19.8651		31.2647	13.8509	44.302	6.19431		21.1685	9.6492	41.0948	28.266	49.8563
Day 2	44.0841	51.2211	29.0388	118.206	46.9773	38.666	54.6989	32.0407	58.5766	13.0806		55.8489	12.6069	18.4881	46.167	60.504	45.6349	39.875	19.7709	49.5821	8.07142		93.9872	50.3547	22.0948	19.2678	18.7533	11.3934	35.9752	31.4478	87.4152	12.8385		34.9379	60.7135	61.1691	21.9928	26.7656	12.1827	36.2936	20.4626	56.3808	8.35382		24.4722	13.9554	40.9164	28.1077	49.3528
Day 3	48.7896	68.9494	34.0446	121.458	58.6347	50.8281	63.784	30.5174	47.845	12.4587		66.2634	15.253	19.8608	65.8632	80.1218	56.5362	50.6497	26.7558	52.8252	10.923		135.57	52.123	29.4193	19.7697	29.3612	13.6031	46.641	45.4908	97.5341	18.5716		52.7123	70.0254	64.2018	23.6403	34.0775	14.8574	43.2525	22.4511	51.907	9.16561		27.898	19.3461	41.6604	27.2118	46.9849
Day 4	58.461	95.4051	38.68	122.37	73.6908	65.6871	75.7156	29.4561	38.9036	12.0254		82.0806	18.9982	22.3384	78.5966	95.8963	65.3234	60.5389	32.3977	53.5156	13.2263		164.488	67.1069	36.5637	28.8713	37.8894	16.609	58.588	54.4907	93.0065	22.2457		67.0741	74.7457	61.1108	24.0954	38.5387		53.1129	21.1026	39.7316	9.43738		30.7554	20.2436	43.6005	25.1369	46.9888
Day 5	92.0519	106.823	42.729	126.903	78.3071	79.0085	87.6372	28.6624	32.7058	11.7014		98.851	25.5447	27.515	96.8416	104.198	74.2621	71.2021	36.0919	50.6894	14.7345		169.498	81.7547	46.883	41.6762	51.4463	19.3873	68.4409	53.4152	78.0458	21.8067		81.9027	75.1096	63.1858	25.0768	37.8954	20.5343	50.6174	26.2898	51.9382	10.7328		33.0346	19.4229	38.7076	25.0006	48.8668
Day 6	107.938	116.82	45.2801	131.32	77.5117	100.693	96.5938	30.8472	31.935	12.5933		103.802	39.3118	36.3308	102.969	111.951	84.0603	79.7374	33.7447	42.3198	13.7762		168.774	86.6979	59.9314	52.761		23.4758	78.328	55.3429	70.6554	24.7501		89.9035	79.3349	61.1128	26.8771	37.5663	21.3493	52.6907	28.4359	53.9677	11.6089		32.0036	21.5148	41.5094	25.4133	49.058
Day 7	113.045	121.904	49.0717	131.802	79.5089	100.458	99.2983	30.5685	30.7845	12.4795		104.227	47.3776	43.353	102.297	112.665	97.5984	84.5866	30.7957	36.4074	12.5723		169.007	95.7763	71.2016	66.8055	86.2253	28.8228	86.3064	46.5658	53.9541	19.0104		94.4438	79.8679	60.8642	33.0758	38.9215	20.9636	54.6895	28.6555	52.3968	11.6986		32.8983	28.5302	40.2893	26.9921	47.3321
Day 8	111.956	121.519	55.8181	127.139	82.3152	99.5187	99.7111	26.8592	26.937	10.9652		105.732	54.1723	50.7918	106.57	120.186	121.162	93.1026	32.1482	34.5299	13.1245		170.215	97.7228	82.0968	70.2421	90.3792	30.1656	90.1369	45.8848	50.9057	18.7324		90.1141	81.5741	60.5023	45.3458	40.0391	21.7216	56.5495	25.9982	45.9743	10.6137		31.6508	42.7907	41.267	25.9253	47.2036
	Day 0								Day 3							Day 6
	Day 1								Day 4							Day 7
	Day 2								Day 5							Day 8
[truncated: 25 more columns]

## Sheet: Root Surface Area
mm2	control	control	control	control	control	control	Average	SD	%CV	SEM		0.1% chitin	0.1% chitin	0.1% chitin	0.1% chitin	0.1% chitin	0.1% chitin	Average	SD	%CV	SEM		0.2% chitin	0.2% chitin	0.2% chitin	0.2% chitin	0.2% chitin	0.2% chitin	Average	SD	%CV	SEM		0.5% chitin	0.5% chitin	0.5% chitin	0.5% chitin	0.5% chitin	0.5% chitin	Average	SD	%CV	SEM		0.1% chitosan	0.1% chitosan	0.1% chitosan	0.1% chitosan	0.1% chitosan
Day 0	5.082	6.9653	3.5134	11.4592	5.8727	4.5717	6.24405	2.80925	44.9908	1.14687		7.2808	1.5315	4.0189	7.7198	9.332	4.8753	5.79305	2.84958	49.1897	1.16334		7.783	1.9466	3.6327	2.9118	2.0351	2.4266	3.45597	2.2094	63.93	0.901983		3.393	4.4865	3.8413	4.1216	3.7676	2.3265	3.65608	0.747	20.4317	0.304961		3.2521	2.1207	7.1186	4.911	7.6507
Day 1	5.9907	7.7735	4.3312		6.7388	5.6335	6.09354	1.28128	21.0268	0.573004		7.8329	1.8754	4.4269	8.8943	9.3435	7.8753	6.70805	2.92955	43.6721	1.19598		9.3478	2.1133	4.2763	3.3487	2.8175	2.7044	4.10133	2.67112	65.1281	1.09048		4.5706	7.8087	8.3371	4.7057	4.2151		5.92744	1.97556	33.3291	0.883498		4.9659	3.0612	8.2723	6.4265	8.5432
Day 2	6.6327	9.4474	5.2406	22.073	7.9018	7.2723	9.7613	6.18958	63.4093	2.52688		10.2538	2.4049	4.7882	9.6264	11.5374	9.8542	8.07748	3.61278	44.7265	1.47491		13.9072	2.7338	4.549	4.2574	4.129	2.8589	5.40588	4.23281	78.3	1.72804		6.2674	8.9345	10.2154	4.9837	5.5315	2.6636	6.43268	2.74638	42.6942	1.12121		5.4862	3.1977	9.0787	6.5056	8.33
Day 3	7.8554	12.8123	6.4711	21.1703	11.071	9.4844	11.4774	5.25459	45.782	2.14518		12.2254	2.7008	5.1597	12.6882	15.2359	12.2564	10.0444	4.92706	49.0528	2.01147		21.1087	3.6349	4.7223	5.1819	6.3859	3.3459	7.3966	6.80674	92.0253	2.77884		10.3339	10.4085	11.576	5.5702	6.7364	3.0891	7.95235	3.33586	41.948	1.36186		6.0724	4.2897	9.5873	6.488	8.1253
Day 4	10.3476	17.5957	7.4071	22.9715	14.9319	12.4444	14.283	5.53229	38.7333	2.25855		15.5663	3.2733	5.6532	16.6199	18.9609	13.7822	12.3093	6.3491	51.5797	2.59201		25.5276	4.93	7.1043	5.4483	7.7613	3.9341	9.1176	8.16149	89.5136	3.33191		12.8622	10.6555	11.932	5.8948	7.7154		9.81198	2.92617	29.8224	1.30862		6.7339	4.8061	8.1733	6.4258	9.1483
Day 5	17.4171	20.4975	8.4008	22.4133	15.6098	14.8283	16.5278	4.91869	29.7601	2.00805		18.9234	4.1604	7.5043	18.8052	21.3503	16.4212	14.5275	6.99373	48.1414	2.85518		27.7702	7.2715	10.503	5.57	10.8609	4.3708	11.0577	8.58858	77.6704	3.50627		16.7072	11.753	12.3094	6.1876	7.7249	4.2272	9.81822	4.60934	46.9469	1.88176		7.2253	4.6517	7.7659	6.6758	9.8284
Day 6	21.2902	23.2835	9.2738	23.4647	16.392	19.1258	18.805	5.37987	28.6087	2.19632		20.515	5.776	9.1491	19.7993	23.7283	18.9684	16.3227	7.13019	43.6827	2.91089		28.4364	8.6972	13.4534	6.0833		5.1307	12.3602	9.54885	77.2548	4.27037		19.2763	12.5101	11.8685	7.1588	8.0034	4.4169	10.539	5.24077	49.7274	2.13954		7.134	4.9031	8.0932	7.2513	9.5461
Day 7	23.2615	23.5234	10.1665	23.5889	17.2293	19.3842	19.5256	5.27893	27.0359	2.15511		19.1054	6.7516	11.3587	21.3813	24.6774	22.4603	17.6224	7.02731	39.877	2.86889		29.0667	8.0723	15.2041	5.7675	19.0135	5.7661	13.815	9.20971	66.6644	3.75985		20.5028	12.1778	11.9891	8.9177	8.4688	4.5312	11.0979	5.38887	48.5576	2.2		7.1351	6.2009	7.8233	7.884	9.3863
Day 8	23.8884	23.8055	11.9282	23.6375	18.7442	20.0557	20.3433	4.66605	22.9366	1.90491		22.1083	7.4955	12.5002	21.3859	27.1083	26.812	19.5684	7.93459	40.548	3.23928		29.7622	9.3152	16.1021	5.8775	18.9832	5.9317	14.3287	9.27437	64.7261	3.78625		20.7771	12.4849	12.7307	10.0229	8.4854	4.6528	11.5256	5.41662	46.9963	2.21133		7.1167	8.527	8.0582	7.7948	9.2061
	Day 0								Day 3							Day 6
	Day 1								Day 4							Day 7
	Day 2								Day 5							Day 8
[truncated: 25 more columns]

## Sheet: Fresh Weight
mg	Shoot								Statistical analysis
	control	0.1% chitin	0.2% chitin	0.5% chitin	0.1% chitosan	0.2% chitosan	0.5% chitosan		Shoot
n1	374.3	360.4	581.1	520.5	467.4	311.2	611.8
n2	444.6	252	488.9	476.2	251.3	278.9	343.8
n3	351.9	264.7	401.9	516.9	288.3	323.5	439.1
n4	701.5	641.3	535.8	196.4	559.9	279.3	461.2
n5	356	420.3	125.4	388	334.9	399.6	596
n6	358.2	252.6	572.7	273.6	335.7	156.6	237.5
Average	431.083	365.217	450.967	395.267	372.917	291.517	448.233
SD	136.932	151.581	172.505	135.227	117.193	79.5026	144.33
%CV	31.7646	41.5043	38.2524	34.2116	31.426	27.2721	32.1997
SEM	55.9022	61.8826	70.425	55.2062	47.8438	32.4568	58.9224
mg	Root								Root
	control	0.1% chitin	0.2% chitin	0.5% chitin	0.1% chitosan	0.2% chitosan	0.5% chitosan
n1	395	420.2	434.3	264.7	196.9	150	213.6
n2	415.8	128.9	243.9	158	213.5	149	127.4
n3	228.4	201	228.2	229.3	139.1	211.4	175.6
n4	469.1	303.3	203.3	225	267.7	151.8	212.1
n5	261.1	437.6	119.8	158.2	244	220.8	222.1
n6	222.2	178.4	418.2	98.6	205.2	129.1	108.8
Average	331.933	278.233	274.617	188.967	211.067	168.683	176.6
SD	107.335	129.933	125.114	61.2085	44.0731	37.7604	48.4107
%CV	32.3362	46.6992	45.5594	32.3911	20.8811	22.3854	27.4126
SEM	43.8192	53.0449	51.0775	24.9882	17.9928	15.4156	19.7636

## Sheet: Shoot Phytohormones
ng/g FW	Zeatin									IAA									CA									Me-IAA									SA									ABA
	control	0.1% chitin	0.2% chitin	0.5% chitin	0.1% chitosan	0.2% chitosan	0.5% chitosan			control	0.1% chitin	0.2% chitin	0.5% chitin	0.1% chitosan	0.2% chitosan	0.5% chitosan			control	0.1% chitin	0.2% chitin	0.5% chitin	0.1% chitosan	0.2% chitosan	0.5% chitosan			control	0.1% chitin	0.2% chitin	0.5% chitin	0.1% chitosan	0.2% chitosan	0.5% chitosan			control	0.1% chitin	0.2% chitin	0.5% chitin	0.1% chitosan	0.2% chitosan	0.5% chitosan			control	0.1% chitin	0.2% chitin	0.5% chitin
	107.017	74.8721	71.9956	62.2249	87.0709	108.268	95.7777			420.852	246.587	532.915	288.338	281.943	333.688	387.312			22373.4	3711.25	8091.67	3391.75	1768.98	3180.08	6167.52			418.132	90.2852	277.592	123.582	56.8467	62.7987	144.64			10240.4	3978.58	14930	12279.4	2632.73	4238.19	10479.9			1039.62	288.126	509.329	480.085
	139.159	86.8997	58.0759	98.7121	90.7324	81.5892	66.5995			742.464	260.647	329.118	684.511	276.262	305.538	237.499			22116.9	1350.57	4865.41	5249.44	1500.51	4410.33	3426.73			406.393	70.8027	202.177	513.162	56.4304	133.545	216.845			21619.2	1044.78	6905.17	14467.4	1917.43	7270.12	3261.25			1133.82	234.482	1659.66	359.913
	103.541	114.124	69.76	103.721	113.279	69.5959	72.3986			380.623	493.614	546.319	764.729	263.199	380.971	315.727			6802.42	18649	18864.1	11485.9	3993.28	5087.91	2641.14			202.496	405.637	618.988	525.005	56.6195	239.8	76.8704			7659.34	13252.3	13278	11458.6	3036.14	7563.36	3097			846.637	448.019	361.859	652.025
	67.7064	57.6561	108.608	89.6022	82.0676	97.769	80.3318			274.672	248.12	316.163	324.814	329.55	299.577	263.523			5896.66	9179.83	4312.64	8256.07	3360.24	8494.44	2065.86			278.758	212.746	259.514	336.228	83.0919	77.3662	104.653			2639.71	9132.64	1533.9	5472.85	4398.97	4971.79	3085.6			525.668	342.053	99.3238	179.086
	121.033	51.5058	162.672	72.5299	83.6403	64.5422	71.1549			297.317	382.999	365.293	269.052	548.593	305.916	254.601			6311.37	4282.2	1302.59	4250.3	9277.95	2869.55	6265.76			307.161	272.143	39.7685	123.19	216.792	319.494	44.4594			3626.87	8546.58	1102.5	2013.62	6355.1	6210.58	5703.37			179.828	672.29	115.496	485.808
	80.5306	110.798	53.6128	161.064	80.414	152.835	131.654			316.753	266.948	294.044	303.535	249.504	371.61	224.154			5246.29	1662.58	3816.14	2134.47	1070.59	4099.15	4141.44			507.677	116.614	431.39	301.138	99.9064	198.081	116.488			3915.74	2179.06	5308.54	1654.91	1049.27	1259.11	4997.07			586.804	468.364	509.946	837.897
Average	103.165	82.6426	87.4539	97.9758	89.5341	95.7665	86.3195		Average	405.447	316.486	397.309	439.163	324.842	332.883	280.469		Average	11457.8	6472.58	6875.43	5794.65	3495.26	4690.24	4118.08		Average	353.436	194.705	304.905	320.384	94.9479	171.847	117.326		Average	8283.53	6355.66	7176.35	7891.13	3231.61	5252.19	5104.03		Average	718.73	408.889	542.602	499.136
SD	23.8028	24.0004	38.0033	31.6477	11.143	29.659	22.3353		SD	158.69	92.1321	102.889	203.857	103.088	32.6526	55.7266		SD	7642.36	6019.26	5718.85	3170.22	2785.2	1855.32	1616.8		SD	101.062	117.734	181.798	161.901	56.8852	90.729	54.4022		SD	6515.02	4308.43	5317.27	5074.69	1732.31	2136.34	2606.69		SD	325.761	143.711	526.24	208.363
%CV	23.0727	29.0412	43.4553	32.3016	12.4455	30.9701	25.8752		%CV	39.1394	29.111	25.8964	46.4194	31.7348	9.80904	19.8691		%CV	66.6998	92.9963	83.1782	54.7094	79.6849	39.557	39.261		%CV	28.5942	60.468	59.6246	50.5333	59.912	52.7963	46.3684		%CV	78.6503	67.7889	74.0944	64.3088	53.6053	40.6752	51.0711		%CV	45.3246	35.1467	96.9845	41.7447
SEM	9.71747	9.79813	15.5148	12.9201	4.5491	12.1082	9.11836		SEM	64.7848	37.6128	42.0041	83.2242	42.0854	13.3304	22.7503		SEM	3119.98	2457.35	2334.71	1294.24	1137.05	757.432	660.055		SEM	41.2584	48.0647	74.2189	66.0957	23.2233	37.04	22.2096		SEM	2659.75	1758.91	2170.77	2071.73	707.214	872.156	1064.18		SEM	132.992	58.6697	214.836	85.0636
Statistical analysis
	Zeatin									IAA									CA									Me-IAA									SA									ABA
[truncated: 27 more columns]

## Sheet: Root Phytohormones
ng/g FW	Zeatin									IAA									CA									Me-IAA									SA									ABA
	control	0.1% chitin	0.2% chitin	0.5% chitin	0.1% chitosan	0.2% chitosan	0.5% chitosan			control	0.1% chitin	0.2% chitin	0.5% chitin	0.1% chitosan	0.2% chitosan	0.5% chitosan			control	0.1% chitin	0.2% chitin	0.5% chitin	0.1% chitosan	0.2% chitosan	0.5% chitosan			control	0.1% chitin	0.2% chitin	0.5% chitin	0.1% chitosan	0.2% chitosan	0.5% chitosan			control	0.1% chitin	0.2% chitin	0.5% chitin	0.1% chitosan	0.2% chitosan	0.5% chitosan			control	0.1% chitin	0.2% chitin	0.5% chitin
	0	0	0	0	0	0	0			42.4895	24.1738	53.6729	39.8462	29.1898	33.8667	28.1894			32.1603	47.3033	31.0749	38.9499	32.9315	41.924	147.22			6.05564	5.30583	162.291	9.57786	8.462	10.102	55.9322			31.3582	50.9607	53.5858	31.9066	64.2779	127.899	242.533			9.80475	12.3106	10.3442	30.8391
	0	0	0	0	0	0	0			17.2118	28.7508	35.7904	47.3696	21.1945	31.872	39.3642			24.9571	43.4673	32.828	39.1785	21.1588	58.7989	56.0883			27.6958	0.778022	17.4792	15.8612	1.07857	27.894	5.59317			42.9334	29.7697	109.156	77.7862	64.8824	121.357	84.399			5.05559	22.2488	17.2754	24.4437
	0	0	0	0	0	0	0			27.813	31.3842	31.7622	42.0231	39.0706	45.2966	35.0467			40.062	57.5323	42.3981	35.7233	41.7104	58.157	41.3259			6.45163	77.129	9.18363	43.9854	2.82889	31.0201	1.61331			67.6265	157.956	47.8329	42.4936	77.1188	46.2799	64.6842			20.5673	22.8478	32.7176	52.6069
	0	0	0	0	0	0	0			29.2524	25.6459	30.858	30.1429	26.6117	33.6608	35.8337			31.0349	35.8531	64.7327	35.3065	26.2377	36.7034	43.4485			103.335	43.0525	9.66601	277.704	143.072	7.87661	40.59			26.3863	41.5527	46.2599	68.8538	22.1946	30.6863	65.1108			20.455	46.0605	29.3333	27.3456
	0	0	0	0	0	0	0			28.8288	25.5653	30.5394	30.6274	22.8924	25.377	55.0315			25.1892	25.2427	51.0537	73.7272	28.9694	38.3029	104.998			122.351	58.1189	9.61844	7.2856	48.2253	16.4738	231.102			34.3078	61.9108	52.2701	23.1126	40.0401	124.459	41.8623			15.6357	10.7878	27.2834	18.5214
	0	0	0	0	0	0	0			49.1979	35.1064	40.7821	35.1065	28.8886	20.9719	40.2327			64.314	35.9649	73.3848	75.1742	29.9955	30.3074	69.2161			38.3264	20.3623	20.8092	9.88241	1.1598	0.824728	4.29842			32.5546	50.234	84.5299	142.004	26.459	35.1642	96.4397			13.5442	31.8372	16.6781	25.5888
Average	0	0	0	0	0	0	0		Average	32.4656	28.4377	37.2341	37.5193	27.9746	31.8408	38.9497		Average	36.2863	40.8939	49.2454	49.6766	30.1672	44.0322	77.0495		Average	50.7025	34.1244	38.1746	60.7161	34.1378	15.6985	56.5215		Average	39.1945	65.3974	65.6058	64.3594	49.1621	80.9743	99.1715		Average	14.1771	24.3488	22.272	29.8909
SD	0	0	0	0	0	0	0		SD	10.4748	3.81833	8.16824	6.19756	5.76034	7.62004	8.17687		SD	13.5148	10.1588	15.6653	17.5832	6.3106	10.7774	37.8836		SD	45.7121	27.7991	55.6828	97.8346	51.4541	10.7844	80.6931		SD	13.6369	42.5355	23.3352	39.7109	20.7488	43.884	66.3475		SD	5.5542	11.9928	7.98561	10.8077
%CV	-	-	-	-	-	-	-		%CV	32.2642	13.427	21.9375	16.5183	20.5913	23.9317	20.9934		%CV	37.2451	24.8417	31.8108	35.3954	20.9187	24.4762	49.1679		%CV	90.1575	81.4638	145.864	161.135	150.725	68.6966	142.765		%CV	34.7928	65.0415	35.5688	61.7018	42.2048	54.1949	66.9019		%CV	39.1772	49.254	35.8549	36.1572
SEM	0	0	0	0	0	0	0		SEM	4.27631	1.55883	3.33467	2.53014	2.35165	3.11087	3.33819		SEM	5.51741	4.1473	6.39535	7.17833	2.57629	4.39986	15.4659		SEM	18.6619	11.3489	22.7324	39.9408	21.0061	4.4027	32.9428		SEM	5.56722	17.365	9.52656	16.2119	8.47066	17.9155	27.0863		SEM	2.26749	4.89602	3.26011	4.41223
Statistical analysis
	Zeatin									IAA									CA									Me-IAA									SA									ABA
[truncated: 27 more columns]

## Sheet: Peroxidase activity
	Shoot (ΔAbs470/min · g FW)								Statistical analysis
	control	0.1% chitin	0.2% chitin	0.5% chitin	0.1% chitosan	0.2% chitosan	0.5% chitosan		Shoot
n1	272.161	450.228	221.128	255.319	175.103	285.654	153.386
n2	410.875	137.845	307.2	239.286	203.259	118.743	114.528
n3	217.415	434.211	181.932	160	127.578	143.704	194.626
n4	328.826	166.28	175.188	190.278	140.747	189.822	177.551
n5	211.79	234.119	211.966	237.361	224.482	394.103	262.273
n6	495.228	63.3028	242.797	441.226	196.329	479.945	534.601
Average	322.716	247.664	223.368	253.911	177.916	268.662	239.494
SD	112.71	160.429	48.1218	98.4327	37.6113	144.893	152.635
%CV	34.9256	64.777	21.5437	38.7666	21.1399	53.9315	63.7324
SEM	46.0139	65.4951	19.6456	40.185	15.3547	59.1525	62.3132
	Root (ΔAbs470/min · g FW)
	control	0.1% chitin	0.2% chitin	0.5% chitin	0.1% chitosan	0.2% chitosan	0.5% chitosan		Root
n1	971.594	711.571	615.938	1083.61	1182.92	1140	780.776
n2	1232.83	1101.81	1317.85	821.012	1035.78	344.048	605.172
n3	1074.39	1027.54	1055.6	920.419	1222.22	1498.24	1212.43
n4	806	725.766	711.475	1186.51	1004.02	901.478	721.495
n5	1215.66	1009.73	458.824	911.648	1195.73	903.571	711.175
n6	1084.8	863.388	867.387	225.788	1106.62	1106.65	1185.9
Average	1064.21	906.634	837.845	858.165	1124.55	982.33	869.492
SD	159.467	164.908	312.27	336.647	90.2697	381.214	261.696
%CV	14.9845	18.1891	37.2706	39.2287	8.02719	38.8071	30.0976
SEM	65.1022	67.3235	127.484	137.435	36.8525	155.63	106.837
	Pre-exudate (ΔAbs470/min · RSA cm2)
	control	0.1% chitin	0.2% chitin	0.5% chitin	0.1% chitosan	0.2% chitosan	0.5% chitosan		Pre-exudate
n1	0.0118064	0.0859402	0	0.011789	0.12362	0.0186811	0.00632401
n2	0.00861413	0.0704019	0.137863	0	0.0471542	0.0580333	0.0211476
n3	0.0170775	0.00518148	0.0727736	0.0104131	0.0203625	0.0335483	0.131476
n4	0.00698129	0.0107158	0.0884477	0.00970497	0.0261414	0.0129433	0.101137
n5	0.0170279	0	0.024726	0.0106168	0.00656028	0.391749	0.0123928
n6	0	1.39839	0.0110111	0.0773694	0.12362	0.485509	0.0386026
Average	0.0102512	0.261772	0.0558036	0.0199822	0.0579097	0.166744	0.0518468
SD	0.006533	0.558003	0.0532422	0.0284416	0.0525492	0.213249	0.0519946
%CV	63.7291	213.164	95.41	142.334	90.7434	127.89	100.285
SEM	0.00266708	0.227804	0.021736	0.0116112	0.0214531	0.0870584	0.0212267
	Post-exudate (ΔAbs470/min · RSA cm2)
	control	0.1% chitin	0.2% chitin	0.5% chitin	0.1% chitosan	0.2% chitosan	0.5% chitosan		Post-exudate
n1	0.00837226	0.779798	0.223898	0.0163642	3.6285	0.285794	1.59614
n2	0.0041028	0.0124111	2.25006	0.0352426	0.142051	4.13235	2.65884
n3	0.00777853	0.033667	0.0218264	0.00628402	0.28617	3.04258	3.21792
n4	0.0409898	0.00641385	0.503603	0.833145	0.43781	0.614083	1.61993
n5	0.00746898	0.00877434	0.352377	0.68117	0.240972	2.41295	3.32885
n6	0.0049162	0.0168606	0.00921967	0.293301	0.0228418	1.14687	0.504907
Average	0.0122714	0.142987	0.560165	0.310918	0.793058	1.9391	2.15443
SD	0.0141706	0.312122	0.849536	0.364878	1.39605	1.50793	1.103
%CV	115.476	218.287	151.658	117.355	176.033	77.7643	51.1966
SEM	0.0057851	0.127423	0.346822	0.148961	0.569934	0.61561	0.450297

## Sheet: Chitinase activity
	Shoot (nmol GlcNAc released / g FW)								Statistical analysis
	control	0.1% chitin	0.2% chitin	0.5% chitin	0.1% chitosan	0.2% chitosan	0.5% chitosan		Shoot
n1	479.596	849.796	1179.1	282.137	618.583	960.632	1892.82
n2	2419.19	491.844	1670.52	2990.79	325.198	1799.52	2238.53
n3	332.417	3302.68	1840.55	1858.35	1793.76	668.659	1436.39
n4	1132.7	1116.36	1607.84	1681.77	349.191	2850.45	1332.98
n5	1673.76	2226.53	2171.84	1534.47	1335.65	1315.6	2121.21
n6	1839.13	253.554	2012.74	1510.71	822.985	3869.34	2849.45
Average	1312.8	1373.46	1747.1	1643.04	874.228	1910.7	1978.56
SD	814.767	1168.02	348.593	865.523	583.701	1227.29	559.367
%CV	62.0634	85.0423	19.9527	52.6782	66.7675	64.2326	28.2714
SEM	332.627	476.842	142.312	353.348	238.295	501.04	228.361
	Root (nmol GlcNAc released / g FW)
	control	0.1% chitin	0.2% chitin	0.5% chitin	0.1% chitosan	0.2% chitosan	0.5% chitosan		Root
n1	246.665	206.499	255.373	436.635	900.044	1662.72	1199.6
n2	894.438	428.487	843.199	473.479	626.821	1913.74	715.789
n3	431.557	809.664	155.104	224.855	2663.12	2966.23	634.713
n4	923.368	622.285	154.501	251.891	1092.37	1774.78	2748.32
n5	851.617	579.449	522.807	469.327	1516.69	1255.05	2989.29
n6	722.068	215.128	289.11	580.897	299.186	1709.23	851.38
Average	678.286	476.919	370.016	406.181	1183.04	1880.29	1523.18
SD	277.82	239.32	268.168	139.035	834.368	576.029	1062.8
%CV	40.9591	50.1804	72.4747	34.2299	70.5275	30.6351	69.775
SEM	113.42	97.7019	109.479	56.7609	340.629	235.163	433.887
	Pre-exudate (µmol GlcNAc released / RSA mm2)
	control	0.1% chitin	0.2% chitin	0.5% chitin	0.1% chitosan	0.2% chitosan	0.5% chitosan		Pre-exudate
n1	0	19.6851	0	0	0.643371	1.71004	0
n2	0	0	0	0	0.986612	0	0
n3	0	0	0	0	0	0	0
n4	0	0	0	0	0	0	0
n5	0	0	0	0	0	0	0
n6	5.03432	0	0	4.98033	9.11156	22.7226	0
Average	0.839053	3.28085	0	0.830055	1.79026	4.07211	0
SD	2.05525	8.0364	0	2.03321	3.61048	9.16241	0
%CV	244.949	244.949	-	244.949	201.674	225.004	-
SEM	0.839053	3.28085	0	0.830055	1.47397	3.74054	0
	Post-exudate (µmol GlcNAc released / RSA mm2)
	control	0.1% chitin	0.2% chitin	0.5% chitin	0.1% chitosan	0.2% chitosan	0.5% chitosan		Post-exudate
n1	0	26.8694	0.940907	0	227.432	20.0319	81.5372
n2	0	86.7526	0	0	8.3862	187.296	39.4538
n3	0	2.30377	68.5191	14.1619	122.914	83.2571	23.4335
n4	0	0	16.4498	0	17.3659	129.314	121.222
n5	1.24697	0	9.70058	51.9245	28.4513	63.6305	182.414
n6	0	0	0.575965	0	1.76353	16.0395	38.0766
Average	0.207828	19.321	16.0311	11.0144	67.7188	83.2614	81.023
SD	0.509073	34.6799	26.5285	20.827	90.0028	66.1	61.295
%CV	244.949	179.494	165.482	189.089	132.907	79.3886	75.6514
SEM	0.207828	14.158	10.8302	8.50257	36.7435	26.9852	25.0236

## Sheet: qPCR
Fold change (relative to control)									Statistical analysis
	1) PR protein 1								1) PR protein 1
	Control	0.1% chitin	0.2% chitin	0.5% chitin	0.1% chitosan	0.2% chitosan	0.5% chitosan
n1	0.774862	0.522731	0.0840419	0.618566	0.287488	2.64952	3.59541
n2	1.8109	2.66387	1.34652	0.538552	1.97985	10.27	1.29524
n3	2.64334	0.240669	0.406826	1.04337	2.02035	3.39097	14.3945
n4	0.46089	1.06968	0.160868	3.70119	0.231481	2.7086	1.39611
n5	0.562197	4.34463	0.403859	1.70379	4.28735	3.27987	2.0224
n6	1.0405
Average	1.21545	1.76831	0.480423	1.52109	1.76131	4.45979	4.54073
SD	0.850207	1.71848	0.505132	1.3033	1.65894	3.26485	5.58467
%CV	69.9501	97.1818	105.143	85.6818	94.188	73.2062	122.991
SEM	0.347096	0.768527	0.225902	0.582854	0.741899	1.46008	2.49754
	2) endochitinase 2								2) endochitinase 2
	Control	0.1% chitin	0.2% chitin	0.5% chitin	0.1% chitosan	0.2% chitosan	0.5% chitosan
n1	2.17192	0.300672	0.39934	1.46816	0.209574	2.64771	2.85201
n2	1.54076	1.1332	3.23521	1.23882	0.95563	2.45183	0.500914
n3	2.44558	2.17255	0.537423	1.71819	2.88031	2.21965	9.562
n4	0.285971	1.1277	0.239011	2.29139	0.729411	2.17078	1.3145
n5	0.429653	1.46473	4.26165	3.13322	2.71006	4.17891	0.702
n6	0.994486
Average	1.3114	1.23977	1.73453	1.96995	1.497	2.73378	2.98628
SD	0.895421	0.675741	1.87688	0.759316	1.21704	0.830154	3.78972
%CV	68.28	54.5054	108.207	38.5449	81.2991	30.3665	126.904
SEM	0.365554	0.302201	0.839368	0.339576	0.544279	0.371256	1.69481
	3) PR protein R major form-like								3) PR protein R major form-like
	Control	0.1% chitin	0.2% chitin	0.5% chitin	0.1% chitosan	0.2% chitosan	0.5% chitosan
n1	1.04574	0.444815	0.44812	0.966207	0.258443	5.71042	3.31925
n2	0.803276	2.17193	2.61525	2.64459	1.90006	1.63887	0.597603
n3	2.64403	3.85367	0.72121	3.49334	1.92619	1.72488	8.73886
n4	0.575512	1.80441	0.931424	2.62728	0.500487	1.79733	1.20141
n5	0.609479	1.98844	8.59014	2.37663	1.85648	3.13376	1.20212
n6	1.28361
Average	1.16027	2.05265	2.66123	2.42161	1.28833	2.80105	3.01185
SD	0.774935	1.2154	3.42081	0.91663	0.834451	1.73863	3.36432
%CV	66.789	59.2111	128.543	37.8521	64.7699	62.0708	111.703
SEM	0.316366	0.543542	1.52983	0.409929	0.373178	0.777541	1.50457
	15) thaumatin-like protein 1								15) thaumatin-like protein 1
	Control	0.1% chitin	0.2% chitin	0.5% chitin	0.1% chitosan	0.2% chitosan	0.5% chitosan
n1	3.43711	0.307802	0.234744	0.872355	0.0421256	1.71406	1.28288
n2	2.39392	1.29427	1.67847	0.593183	0.50215	2.31149	0.385759
n3	1.65161	0.97596	0.556071	1.453	0.964896	2.44727	4.32175
n4	0.113937	1.08806	0.185531	1.25396	0.762008	2.23175	0.869441
n5	0.475431	1.17987	2.92861	4.30571	1.91859	3.71912	0.617404
n6	1.35842
Average	1.57174	0.969192	1.11668	1.69564	0.837954	2.48474	1.49545
SD	1.22756	0.387838	1.17875	1.49663	0.695659	0.74382	1.61458
%CV	78.1022	40.0166	105.558	88.2633	83.0188	29.9355	107.966
SEM	0.50115	0.173446	0.527154	0.669313	0.311108	0.332646	0.72206
